# Supplementary material for: Utilizing Three-Dimensional Culture Methods to Improve High-Throughput Drug Screening in Anaplastic Thyroid Carcinoma
Source: Cancers (Basel). 2022 Apr 7;14(8):1855. doi: 10.3390/cancers14081855 (PMC9031362; doi:10.3390/cancers14081855)
Supplement: Supplementary file 1 [file cancers-14-01855-s001.zip]

Archive with 2 entries (2 files):
- cancers-1617181-Supp.Table.xlsx
- cancers-1617181-Suppl.Figure.pdf
