# Supplementary material for: Utilizing Three-Dimensional Culture Methods to Improve High-Throughput Drug Screening in Anaplastic Thyroid Carcinoma
Source: Cancers (Basel). 2022 Apr 7;14(8):1855. doi: 10.3390/cancers14081855 (PMC9031362; doi:10.3390/cancers14081855)
Supplement: Supplementary file 1 [file cancers-14-01855-s001.zip › cancers-1617181-Supp.Table.xlsx]

## Sheet: Sheet1 Drug lists.
Supplementary Table S1. Summary of deprioritized compounds
	Drugs	Deprioritized Drugs
	BI2536	17-DMAG HCl (Alvespimycin)
	BI6727 (Volasertib)	AMG 900
	Bortezomib (Velcade)	AT9283
	Cabazitaxel	AUY922 (Luminespib)
	Carfilzomib (PR-171)	AZD1208
	Cediranib (AZD2171)	Bentiromide
	Clofarabine	Cephalomannine
	Delanzomib (CEP-18770)	CH5138303
	Flavopiridol (Alvocidib) HCl	CYT997
	Fludarabine	Daunorubicin
	Ganetespib (STA-9090)	Disulfiram (Antabuse)
	Geldanamycin	Elesclomol (STA-4783)
	GSK461364	Emetine
	INK 128 (Sepanisertib/MLN0128)	HSP990 (NVP-HSP990)
	Ispinesib (SB-715992)	Lomerizine HCl
	Ixabepilone	Methotrexate
	Ixazomib citrate	Mycophenolate mofetil (CellCept)
	KX2-391	Ouabain
	LY2874455	SNS-314 Mesylate
	MLN8237 (Alisertib)	Sulfasalazine (Azulfidine)
	NPI-2358 (Plinabulin)	Torin 2
	Obatoclax	VER-50589
	Omacetaxine mepesuccinate (Homoharrigtonine)
	Omipalisib (GSK2126458, GSK458)
	PF-3758309
	PF-543
	Pralatrexate (Folotyn)
	Quisinostat (JNJ-26481585)
	Rapamycin (Sirolimus)
	Rigosertib (ON-01910)
	Ro3280
	Ro5126766 (CH5126766)
	Romidepsin
	RSL3
	SID 336956285 (floxuridine analog)
	Temsirolimus (Torisel)
	Trifluridine (Viroptic)
	Triptolide
	YM155 (Sepantronium Bromide)
	Zibotentan (ZD4054)

## Sheet: Sheet 2Monolayer vs. Spheroid D
	Supplementary Table S2. 2D vs. 3D activity area
	THJ-11T					THJ-16T					THJ-21T					THJ-29T					Summary
	Drug	AAobs, 2D	AAobs, 3D	2D ≥ 3D		Drug	AAobs, 2D	AAobs, 3D	2D ≥ 3D		Drug	AAobs, 2D	AAobs, 3D	2D ≥ 3D		Drug	AAobs, 2D	AAobs, 3D	2D ≥ 3D		Drug	N, (2D ≥ 3D)
	BI2536	0.24752	0.65323	FALSE		BI2536	0.194978	0.54992	FALSE		BI2536	0.194978	0.54992	FALSE		BI2536	0.251494	0.38473	FALSE		BI2536	0
	BI6727	0.51473	0.853275	FALSE		BI6727	0.273039	0.493762	FALSE		BI6727	0.273039	0.493762	FALSE		BI6727	0.498834	0.309554	TRUE		BI6727	1
	bortezomib	2.78393	2.62992	TRUE		bortezomib	2.787	2.30157	TRUE		bortezomib	2.787	2.30157	TRUE		bortezomib	2.62094	1.86376	TRUE		bortezomib	4
	cabazitaxel	0.97161	1.14721	FALSE		cabazitaxel	1.17662	1.70039	FALSE		cabazitaxel	1.17662	1.70039	FALSE		cabazitaxel	0.849003	0.457155	TRUE		cabazitaxel	1
	carfilzomib	0.690175	0.701093	FALSE		carfilzomib	0.633527	0.802857	FALSE		carfilzomib	0.633527	0.802857	FALSE		carfilzomib	1.00358	0.578027	TRUE		carfilzomib	1
	cediranib	0.159572	0.117896	TRUE		cediranib	0.0422522	0.4016	FALSE		cediranib	0.0422522	0.4016	FALSE		cediranib	0.551962	0.221415	TRUE		cediranib	2
	clofarabine	0.442495	0.332657	TRUE		clofarabine	0.902501	0.910761	FALSE		clofarabine	0.902501	0.910761	FALSE		clofarabine	0.0912605	0.181905	FALSE		clofarabine	1
	delanzomib	0.636733	0.542731	TRUE		delanzomib	0.802165	0.971829	FALSE		delanzomib	0.802165	0.971829	FALSE		delanzomib	1.10584	0.301309	TRUE		delanzomib	2
	Flavopiridol	0.548685	0.713689	FALSE		Flavopiridol	0.620791	1.06076	FALSE		Flavopiridol	0.620791	1.06076	FALSE		Flavopiridol	0.292435	0.440828	FALSE		Flavopiridol	0
	fludarabine	0.164468	0.408686	FALSE		fludarabine	0.151214	0.293816	FALSE		fludarabine	0.151214	0.293816	FALSE		fludarabine	0.00863344	0.477759	FALSE		fludarabine	0
	ganetespib	0.286855	0.397234	FALSE		ganetespib	0.332866	0.572525	FALSE		ganetespib	0.332866	0.572525	FALSE		ganetespib	0.1114	0.365764	FALSE		ganetespib	0
	Geldanamycin	0.0375516	0.10965	FALSE		Geldanamycin	0.0105443	0.223852	FALSE		Geldanamycin	0.0105443	0.223852	FALSE		Geldanamycin	0.0207454	0.22726	FALSE		Geldanamycin	0
	GSK461364	0.256039	0.459831	FALSE		GSK461364	0.210126	0.746125	FALSE		GSK461364	0.210126	0.746125	FALSE		GSK461364	0.321667	0.742345	FALSE		GSK461364	0
	ink128	0.0653623	0.0987697	FALSE		ink128	0.0454049	0.581724	FALSE		ink128	0.0454049	0.581724	FALSE		ink128	0.0186612	0.409212	FALSE		ink128	0
	ispinesib	0.608877	0.630254	FALSE		ispinesib	0.547918	1.42473	FALSE		ispinesib	0.547918	1.42473	FALSE		ispinesib	0.734486	0.573931	TRUE		ispinesib	1
	ixabepilone	0.223744	0.604762	FALSE		ixabepilone	0.280469	0.477776	FALSE		ixabepilone	0.280469	0.477776	FALSE		ixabepilone	0.278592	0.234196	TRUE		ixabepilone	1
	ixazomib	0.769193	0.821873	FALSE		ixazomib	1.22392	0.827287	TRUE		ixazomib	1.22392	0.827287	TRUE		ixazomib	1.33826	0.713533	TRUE		ixazomib	3
	KX2391	0.541414	0.760466	FALSE		KX2391	0.807908	0.708741	TRUE		KX2391	0.807908	0.708741	TRUE		KX2391	0.825706	0.0677211	TRUE		KX2391	3
	LY2874455	0.112276	0.151055	FALSE		LY2874455	0.107199	0.77517	FALSE		LY2874455	0.107199	0.77517	FALSE		LY2874455	0.28093	0.570069	FALSE		LY2874455	0
	MLN8237	0.135467	0.357442	FALSE		MLN8237	0.100538	0.736515	FALSE		MLN8237	0.100538	0.736515	FALSE		MLN8237	0.0773405	0.166507	FALSE		MLN8237	0
	NPI2358	0.536366	0.400214	TRUE		NPI2358	0.423	0.721405	FALSE		NPI2358	0.423	0.721405	FALSE		NPI2358	0.366195	0.577312	FALSE		NPI2358	1
	obatoclax	0.394965	0.594757	FALSE		obatoclax	0.558449	0.451281	TRUE		obatoclax	0.558449	0.451281	TRUE		obatoclax	0.365919	0.0315531	TRUE		obatoclax	3
	omacetaxine	0.301498	0.262833	TRUE		omacetaxine	0.0758495	0.219114	FALSE		omacetaxine	0.0758495	0.219114	FALSE		omacetaxine	0.0278864	0.0392026	FALSE		omacetaxine	1
	Omipalisib	0.0710703	0.0674157	TRUE		Omipalisib	0.0448641	0.943385	FALSE		Omipalisib	0.0448641	0.943385	FALSE		Omipalisib	0.0269523	0.564127	FALSE		Omipalisib	1
	PF3758309	0.476688	0.568618	FALSE		PF3758309	1.29654	0.667455	TRUE		PF3758309	1.29654	0.667455	TRUE		PF3758309	0.0316562	0.159113	FALSE		PF3758309	2
	PF543	0.175017	0.191795	FALSE		PF543	0.164738	0.116221	TRUE		PF543	0.164738	0.116221	TRUE		PF543	0.122136	0.528988	FALSE		PF543	2
	pralatrexate	0.163346	0.233751	FALSE		pralatrexate	0.598286	0.400621	TRUE		pralatrexate	0.598286	0.400621	TRUE		pralatrexate	0.0209532	0.272047	FALSE		pralatrexate	2
	quisinostat	0.282894	0.38925	FALSE		quisinostat	0.166504	0.28718	FALSE		quisinostat	0.166504	0.28718	FALSE		quisinostat	0.0829024	0.702266	FALSE		quisinostat	0
	Rapamycin	0.216742	0.107038	TRUE		Rapamycin	0.106673	0.523605	FALSE		Rapamycin	0.106673	0.523605	FALSE		Rapamycin	0.121835	0.219665	FALSE		Rapamycin	1
	rigosertib	0.497509	0.579748	FALSE		rigosertib	0.685934	0.684936	TRUE		rigosertib	0.685934	0.684936	TRUE		rigosertib	0.441349	0.320599	TRUE		rigosertib	3
	Ro3280	0.343344	0.724235	FALSE		Ro3280	0.311203	0.605808	FALSE		Ro3280	0.311203	0.605808	FALSE		Ro3280	0.623806	0.395126	TRUE		Ro3280	1
	Ro5126766	0.0822308	0.524978	FALSE		Ro5126766	0.050689	0.374576	FALSE		Ro5126766	0.050689	0.374576	FALSE		Ro5126766	0.0256951	0.20412	FALSE		Ro5126766	0
	Romidepsin	1.05243	1.1665	FALSE		Romidepsin	0.856601	0.812763	TRUE		Romidepsin	0.856601	0.812763	TRUE		Romidepsin	0.599749	0.640019	FALSE		Romidepsin	2
	RSL3	1.01438	0.812458	TRUE		RSL3	0.1032	0.219195	FALSE		RSL3	0.1032	0.219195	FALSE		RSL3	0.27817	0.608067	FALSE		RSL3	1
	SID336956285	0.184887	0.154464	TRUE		SID336956285	0.642162	0.637483	TRUE		SID336956285	0.642162	0.637483	TRUE		SID336956285	0.0428415	0.192393	FALSE		SID336956285	3
	temsirolimus	0.099777	0.0644184	TRUE		temsirolimus	0.0157407	0.295291	FALSE		temsirolimus	0.0157407	0.295291	FALSE		temsirolimus	0.0256235	0.211224	FALSE		temsirolimus	1
	trifluridine	0.166797	0.0831064	TRUE		trifluridine	0.130661	0.107633	TRUE		trifluridine	0.130661	0.107633	TRUE		trifluridine	0.0133695	0	TRUE		trifluridine	4
	triptolide	1.04324	0.949205	TRUE		triptolide	1.09424	1.07077	TRUE		triptolide	1.09424	1.07077	TRUE		triptolide	0.404005	0.209675	TRUE		triptolide	4
	YM155	1.15358	1.61941	FALSE		YM155	1.73761	1.88125	FALSE		YM155	1.73761	1.88125	FALSE		YM155	0.991766	0.539629	TRUE		YM155	1
	Zibotentan	0.620445	0.951537	FALSE		Zibotentan	1.13137	1.62873	FALSE		Zibotentan	1.13137	1.62873	FALSE		Zibotentan	0.511555	0.447687	TRUE		Zibotentan	1
